# Supplementary material for: Feeding Type at 6–12 Months and Early-Life Iron-Related Hematologic Changes in Infants: A Longitudinal Birth Cohort Study
Source: Nutrients. 2026 Jul 6;18(13):2197. doi: 10.3390/nu18132197 (PMC13364211; doi:10.3390/nu18132197)
Supplement: Supplementary file 1 [file nutrients-18-02197-s001.zip]

Archive with 1 entries (1 files):
- nutrients-4361382-supplementary.pdf
